# Supplementary material for: Similarity Gait Networks with XAI for Parkinson’s Disease Classification: A Pilot Study
Source: Bioengineering (Basel). 2026 Jan 28;13(2):151. doi: 10.3390/bioengineering13020151 (PMC12937932; doi:10.3390/bioengineering13020151)
Supplement: Supplementary file 1 [file bioengineering-13-00151-s001.zip]

Archive with 1 entries (1 files):
- bioengineering-4083414-supplementary.pdf
